# Supplementary material for: Microbial keystone taxa and metabolic signatures in centenarians regulate intestinal homeostasis during aging
Source: Imeta. 2026 May 19;5(3):e70134. doi: 10.1002/imt2.70134 (PMC13377416; doi:10.1002/imt2.70134)
Supplement: Supplementary file 2 — Table S1. Permutational multivariate analysis of variance for host variables affecting intestinal bacterial community using Bray–Curtis distance. Table S2. Keystone taxa in intestinal bacteria co‐occurrence network in young, older, and centenarian cohorts. Table S3. Keystone taxa in intestinal bacteria co‐occurrence network in aged mice after C. scindens supplementation. Table S4. Primers used for PCR of aldh and amiE in C. scindens. Table S5. Primers used for RT‐qPCR. Table S6. Metadata information for the human dataset in this study. [file IMT2-5-e70134-s002.xlsx]

## Sheet: S1
Table S1 Permutational multivariate analysis of variance for host variables affecting intestinal bacterial community using Bray-Curtis distance.
Variable	Df	Sum of squares	R²	F value	p value	Significance
Age	2	1.609	0.02245	2.3042	0.001	***
Location	3	1.263	0.01762	1.206	0.028	*
BMI	1	0.456	0.00636	1.3053	0.066	NS.
Hypertension	1	0.405	0.00565	1.1606	0.162	NS.
Nation	4	1.571	0.02191	1.1245	0.095	NS.
Smoking	1	0.3	0.00418	0.8577	0.78	NS.
Sex	1	0.299	0.00416	0.8548	0.794	NS.
Drinking	1	0.251	0.0035	0.7196	0.978	NS.
Medicine	NA	NA	NA	NA	NA	NS.
Antibiotic	NA	NA	NA	NA	NA	NS.
Residual	183	63.908	0.89137
Total	197	71.696	1

## Sheet: S2
Table S2 Keystone taxa in intestinal bacteria co-occurrence network in young, older, and centenarian cohorts.
Group	ASV ID	Annotation	Degree	Closeness centrality	Betweenness centrality
Young	ASV_4024	g_Victivallaceae	23	0.273	0.092
	ASV_4968	g_NK4A214	23	0.278	0.09
	ASV_5154	g_Lachnospiraceae_UCG-001	22	0.269	0.027
	ASV_3746	g_Bilophila	19	0.275	0.052
	ASV_2621	g_UCG-005	18	0.258	0.047
	ASV_5451	g_Eubacterium_ventriosum	18	0.263	0.023
	ASV_684	g_Eubacterium_coprostanoligenes	18	0.261	0.007
	ASV_2542	g_Peptococcus	17	0.268	0.026
	ASV_7168	g_Roseburia	16	0.251	0.068
	ASV_7206	g_Holdemania	16	0.266	0.025
	ASV_1308	s_Alistipes_sp.	14	0.244	0.011
	ASV_3879	f_Lachnospiraceae	14	0.252	0.041
	ASV_7405	g_Eubacterium_ruminantium	14	0.245	0.081
	ASV_1369	g_NK4A214	12	0.24	0.074
	ASV_334	g_Marvinbryantia	11	0.271	0.07
	ASV_6986	s_Bacteroides_fragilis	11	0.238	0.035
	ASV_1152	g_Lachnoclostridium	10	0.246	0.066
	ASV_1508	f_Ruminococcaceae	10	0.253	0.005
	ASV_5540	g_Eubacterium_hallii	10	0.251	0.084
	ASV_2111	g_Coprococcus	9	0.263	0.082
	ASV_3760	g_Muribaculaceae	9	0.246	0.086
	ASV_4567	g_Lachnospiraceae_NK4A136	9	0.237	0.047
Old	ASV_4968	g_NK4A214	22	0.255	0.095
	ASV_7	g_Pseudomonas	22	0.25	0.056
	ASV_7006	g_Pseudomonas	22	0.251	0.069
	ASV_7226	g_UCG-005	22	0.253	0.066
	ASV_4387	s_uncultured_Clostridia	20	0.24	0.062
	ASV_4567	g_Lachnospiraceae_NK4A136	20	0.249	0.058
	ASV_3427	g_Methanosphaera	19	0.239	0.075
	ASV_4966	f_Coriobacteriales_Incertae_Sedis	18	0.239	0.066
	ASV_5855	g_Rhodococcus	17	0.241	0.023
	ASV_943	g_UCG-003	17	0.241	0.093
	ASV_7007	g_Eubacterium_coprostanoligenes	16	0.241	0.056
	ASV_7468	g_Lachnospiraceae_NK4A136	16	0.236	0.018
	ASV_7699	s_uncultured_Blautia	16	0.236	0.033
	ASV_574	g_Coprococcus	15	0.236	0.029
	ASV_7447	g_UCG-005	15	0.238	0.072
	ASV_7970	g_Lachnospiraceae_NK4A136	12	0.24	0.068
	ASV_6078	s_Lactobacillus_fermentum	10	0.24	0.062
Centenarians	ASV_855	s_Clostridium_scindens	14	0.255	0.057
	ASV_7269	f_Lachnospiraceae	13	0.262	0.075
	ASV_332	g_Eubacterium_eligens	12	0.278	0.067
	ASV_6835	g_Lachnoclostridium	12	0.261	0.09
	ASV_3953	g_Hungatella	11	0.278	0.072
	ASV_4567	g_Lachnospiraceae_NK4A136	10	0.263	0.09
	ASV_1377	s_Clostridium_aldenense	9	0.257	0.039
	ASV_439	g_Peptostreptococcus	9	0.257	0.039
	ASV_4895	s_Lactococcus_garvieae	9	0.264	0.094
	ASV_5451	g_Eubacterium_ventriosum	9	0.256	0.018
	ASV_6221	g_Phocea	9	0.238	0.005
	ASV_7444	s_Haemophilus_parainfluenzae	9	0.257	0.061
	ASV_7863	g_Bilophila	9	0.251	0.03

## Sheet: S3
Table S3 Keystone taxa in intestinal bacteria co-occurrence network in aged mice after C. scindens supplementation.
Group	Species	Degree	Closeness centrality	Betweenness centrality
Old	s_Alistipes_ihumii	18	0.507	0.094
	s_Clostridium_sp._KLE_1755	18	0.507	0.094
	s_Candidatus_Faecenecus_gallistercoris	18	0.507	0.094
	s_Candidatus_Faecenecus_gallistercoris	18	0.507	0.094
	s_Clostridium_sp._OM05-9BH	18	0.507	0.094
	s_Clostridium_sp._OM05-9BH	18	0.507	0.094
	s_Candidatus_Faecenecus_gallistercoris	18	0.507	0.094
	s_Pumilibacter_muris	18	0.507	0.094
	s_Clostridium_sp._AF36-4	18	0.507	0.094
	s_Roseburia_sp._1XD42-69	17	0.435	0.034
	s_Blautia_pseudococcoides	17	0.468	0.024
	s_Peptoniphilus_sp._BV3C26	17	0.435	0.034
	s_unclassified_f_Lachnospiraceae	16	0.43	0.002
	s_unclassified_f_Lachnospiraceae	16	0.425	0.03
	s_unclassified_f_Lachnospiraceae	15	0.941	0.064
	s_unclassified_g_Kineothrix	14	0.889	0.002
	s_Clostridium_facile	14	0.889	0.002
	s_Eubacterium_plexicaudatum	14	0.889	0.055
	s_Candidatus_Faecenecus_gallistercoris	14	0.889	0.002
	s_bacterium_1XD8-76	14	0.889	0.002
	s_Luoshenia_tenuis	14	0.889	0.002
	s_unclassified_g_Intestinimonas	14	0.889	0.002
	s_Bacteroides_intestinalis	14	0.889	0.002
	s_Anaerostipes_sp._992a	14	0.889	0.002
	s_Holdemania_massiliensis	14	0.889	0.002
	s_Pumilibacter_muris	14	0.889	0.002
	s_Marasmitruncus_massiliensis	14	0.889	0.002
	s_Candidatus_Gemmiger_avium	12	0.8	0
	s_Lachnoclostridium_sp._MSJ-17	11	0.696	0
Old+C. s	s_Vescimonas_fastidiosa	26	0.154	0.08
	s_Novisyntrophococcus_fermenticellae	21	0.166	0.088
	s_Solibaculum_mannosilyticum	21	0.153	0.019
	s_Guopingia_tenuis	20	0.158	0.096
	s_unclassified_f_Lachnospiraceae	20	0.17	0.106
	s_Eubacterium_siraeum	19	0.164	0.022
	s_Clostridium_sp._Culture-41	19	0.153	0.012
	s_Intestinimonas_timonensis	19	0.163	0.035
	s_Lactobacillus_intestinalis	19	0.151	0.081
	s_Enterocloster_clostridioformis	18	0.175	0.105
	s_Kineothrix_alysoides	18	0.179	0.15
	s_unclassified_f_Lachnospiraceae	18	0.179	0.141
	s_Prevotella_rara	17	0.174	0.069
	s_Clostridium_scindens	16	0.168	0.105
	s_Ruminococcus_flavefaciens	16	0.163	0.006
	s_Acetivibrio_cellulolyticus	16	0.165	0.023
	s_Eubacterium_siraeum	15	0.178	0.063
	s_Spiroplasma_chinense	14	0.163	0.051
	s_Angelakisella_massiliensis	14	0.174	0.134
	s_Anaerocolumna_cellulosilytica	13	0.186	0.112
	s_Lachnoclostridium_sp._MSJ-17	13	0.519	0.008
	s_Blautia_sp._AF13-16	13	0.519	0.008
	s_Hominibacterium_faecale	12	0.162	0.004
	s_Spiroplasma_chinense	12	0.168	0.068
	s_Lachnospiraceae_bacterium_5_1_57FAA	12	0.176	0.045
	s_Moorella_glycerini	11	0.16	0.106
	s_Fusimonas_intestini	11	0.458	0.001
	s_Firmicutes_bacterium_AM59-13	11	0.458	0.001
	s_Kineothrix_sp._MB12-C1	11	0.458	0.001
	s_Erysipelotrichaceae_bacterium_MTC7	11	0.45	0.007
	s_Candidatus_Faecenecus_gallistercoris	11	0.458	0.001
	s_Candidatus_Borkfalkia_ceftriaxoniphila	11	0.458	0.001
	s_Roseburia_sp._1XD42-69	11	0.458	0.001
	s_Clostridiales_bacterium_CIEAF_022	11	0.185	0.103
	s_Aerococcus_urinaeequi	10	0.429	0.012
	s_Lacrimispora_celerecrescens	10	0.183	0.039
	s_Turicibacter_sp._LA61	10	0.435	0.016
	s_Spiroplasma_chrysopicola	10	0.18	0.028
	s_Pseudoclostridium_thermosuccinogenes	10	0.18	0.028

## Sheet: S4
Table S4 Primers used for PCR of aldh and amiE in C. scindens.
Gene	Forward primer (5′–3′)	Reverse primer (5′–3′)
aldh	ATGCACAGGGTTATGAACAACGAT	GATGGTGTTTGCCGTTCTGATTGT
amiE	ATGAATCCATATAGTTATGTAAAAAACGAACC	TTAATATGGTACACTTCCGTCTTCTGT

## Sheet: S5
Table S5 Primers used for RT-qPCR.
Gene	Forward primer (5′–3′)	Reverse primer (5′–3′)
mp16	CGCAGGTTCTTGGTCACTGT	TGTTCACGAAAGCCAGAGCG
mp21	CCTGGTGATGTCCGACCTG	CCATGAGCGCATCGCAATC
mIl-1β	GCAACTGTTCCTGAACTCAACT	ATCTTTTGGGGTCCGTCAACT
mTnf-α	ATCTTCTCAAAATTCGAGTGACCA	TGGAGTAGACAAGGTACAACCC
mIl-6	CTGCAAGAGACTTCCATCCAG	GTGGTATAGACAGGTCTGTTGG
mPtprh	GGTAAAAGTGGGTAGGAAATGGC	GTGGCTGTGTAGGACTGAGC
mZo-1	GCCAGAGAAAAGTTGGCAAG	TTGGATACCACTGCGCATAA
mOccludin	CCTCCAATGGCAAAGTGAAT	CTCCCCACCTGTCGTGTAGT
mE-cadherin	CAGCCTTCTTTTCGGAAGACT	GGTAGACAGCTCCCTATGACTG
mCldn10	ATCCAGGCGTGTAGAGGACT	ATACAACCCCAGCCAAGCAA
mMucin2	GCTGACGAGTGGTTGGTGAATG	GATGAGGTGGCAGACAGGAGAC
mGapdh	AAATGGTGAAGGTCGGTGTGAAC	CAACAATCTCCACTTTGCCACTG
mTpj1	GCCGCTAAGAGCACAGCAA	TCCCCACTCTGAAAATGAGGA
mTpj2	ATGGGAGCAGTACACCGTGA	GCTGAACGGCAAACGAATGG
mTpj3	AGGTCGATCATGGGGTGAG	CCAGACCGTTGGCTTCAGAT
mCldn1	GCCTTGATGGTAATTGGCATCC	GGCCACTAATGTCGCCAGAC
mCldn2	CAACTGGTGGGCTACATCCTA	ATCCAGAGGCCCTTGGAAAAG
mCldn3	ACCAACTGCGTACAAGACGAG	CGGGCACCAACGGGTTATAG
mCldn4	GGAGGGCCTCTGGATGAACT	GATGCTGATGACCATAAGGGC
mCldn5	GCAAGGTGTATGAATCTGTGCT	GTCAAGGTAACAAAGAGTGCCA
mCldn6	ATGGCCTCTACTGGTCTGCAA	GCCAACAGTGAGTCATACACCTT
mCldn7	GGCCTGATAGCGAGCACTG	GTGACGCACTCCATCCAGA
mOcln	TGAAAGTCCACCTCCTTACAGA	CCGGATAAAAAGAGTACGCTGG
hp16	GGGTTTTCGTGGTTCACATCC	CTAGACGCTGGCTCCTCAGTA
hp21	TGTCCGTCAGAACCCATGC	AAAGTCGAAGTTCCATCGCTC
hPtprh	GGCTGTGCTCAATGACTGGATG	GCCCATCCAATAAACAGAGCGG
hZo-1	CAACATACAGTGACGCTTCACA	CACTATTGACGTTTCCCCACTC
hOccludin	GCTACGGAAGTGGCTATGG	GCGGCAATGAAACAAAAG
hE-cadherin	GCCCATTTCCTAAAAACCTG	CTCTGTCACCTTCAGCCATC
hCldn10	GGCGGCACAACAGAGACTC	CTGTGGCAGTAGTGACAGTCC
hMucin2	GAGGGCAGAACCCGAAACC	GGCGAAGTTGTAGTCGCAGAG
hGadph	GTCTCCTCTGACTTCAACAGCG	ACCACCCTGTTGCTGTAGCCAA
Note: m for mouse, h for human.

## Sheet: S6
Table S6 Metadata information for the human dataset in this study.
Sample ID	Group	Age	BMI	Sex	Nation	Location	Hypertension	Medicine	Antibiotic	Drinking	Smoking
Y1	20-44	20	24.44	Female	Miao	Hunan	No	No	No	No	No
Y2	20-44	23	20.51	Female	Miao	Hunan	No	No	No	No	No
Y3	20-44	25	24	Female	Han	Guangxi	No	No	No	No	No
Y4	20-44	25	20.76	Male	Zhuang	Guangxi	No	No	No	No	No
Y5	20-44	25	28.13	Female	Miao	Hunan	No	No	No	No	No
Y6	20-44	26	19.77	Female	Han	Guangxi	No	No	No	No	No
Y7	20-44	26	17.97	Female	Han	Guangxi	No	No	No	No	No
Y8	20-44	27	18.83	Male	Han	Guangxi	No	No	No	No	No
Y9	20-44	27	19.84	Male	Han	Guangxi	No	No	No	No	No
Y10	20-44	27	21.83	Female	Han	Guangxi	No	No	No	No	No
Y11	20-44	27	18.73	Female	Miao	Hunan	No	No	No	No	No
Y12	20-44	28	18.99	Female	Miao	Hunan	No	No	No	No	No
Y13	20-44	29	22.68	Male	Han	Guangxi	No	No	No	Yes	No
Y14	20-44	29	16.96	Male	Han	Guangxi	No	No	No	No	No
Y15	20-44	29	22.03	Female	Han	Guangxi	No	No	No	No	No
Y16	20-44	29	29.41	Male	Han	Guangxi	No	No	No	No	No
Y17	20-44	29	28.73	Male	Miao	Hunan	No	No	No	No	No
Y18	20-44	29	29.36	Female	Miao	Hunan	No	No	No	No	No
Y19	20-44	29	22.03	Female	Miao	Hunan	No	No	No	No	No
Y20	20-44	30	26.83	Male	Zhuang	Guangxi	No	No	No	Yes	No
Y21	20-44	30	20.05	Male	Miao	Hunan	No	No	No	Yes	Yes
Y22	20-44	31	23.14	Male	Han	Guangxi	No	No	No	Yes	No
Y23	20-44	31	27.89	Female	Han	Guangxi	No	No	No	No	No
Y24	20-44	33	18.49	Female	Han	Guangxi	No	No	No	No	No
Y25	20-44	33	18.03	Female	Miao	Hunan	No	No	No	No	No
Y26	20-44	33	29.3	Female	Miao	Hunan	No	No	No	No	No
Y27	20-44	34	21.22	Female	Han	Guangxi	No	No	No	No	No
Y28	20-44	34	22.22	Female	Han	Guangxi	No	No	No	No	No
Y29	20-44	34	21.63	Female	Zhuang	Guangxi	No	No	No	No	No
Y30	20-44	34	22.03	Female	Miao	Hunan	No	No	No	No	No
Y31	20-44	35	22.6	Female	Han	Guangxi	No	No	No	No	No
Y32	20-44	35	20	Female	Miao	Hunan	No	No	No	No	No
Y33	20-44	35	18.73	Female	Miao	Hunan	No	No	No	No	No
Y34	20-44	36	21.23	Female	Han	Guangxi	No	No	No	No	No
Y35	20-44	36	28.04	Female	Han	Guangxi	No	No	No	No	No
Y36	20-44	36	21.08	Female	Han	Guangxi	No	No	No	No	No
Y37	20-44	36	19.81	Female	Han	Guangxi	No	No	No	No	No
Y38	20-44	36	22.68	Male	Miao	Hunan	No	No	No	Yes	No
Y39	20-44	36	19.49	Male	Miao	Hunan	No	No	No	Yes	No
Y40	20-44	37	16.42	Female	Han	Guangxi	No	No	No	No	No
Y41	20-44	37	16.65	Female	Miao	Hunan	Yes	No	No	No	No
Y42	20-44	37	19.56	Female	Miao	Hunan	No	No	No	No	No
Y43	20-44	37	25.39	Male	Miao	Hunan	No	No	No	Yes	Yes
Y44	20-44	38	23.44	Female	Han	Guangxi	No	No	No	No	No
Y45	20-44	38	21.64	Female	Han	Guangxi	No	No	No	No	No
Y46	20-44	40	16.65	Female	Miao	Hunan	No	No	No	No	No
O1	66-89	69	24.65	Female	Han	Guangxi	No	No	No	No	No
O2	66-89	69	25.63	Female	Han	Guangxi	No	No	No	No	No
O3	66-89	69	19.88	Female	Han	Guangxi	No	No	No	No	No
O4	66-89	69	23.28	Female	Han	Guangxi	No	No	No	No	No
O5	66-89	69	26.71	Female	Han	Guangxi	No	No	No	No	No
O6	66-89	70	18.22	Female	Han	Guangxi	No	No	No	No	No
O7	66-89	70	20.54	Female	Miao	Hunan	No	No	No	No	No
O8	66-89	70	16.65	Female	Miao	Hunan	No	No	No	No	No
O9	66-89	70	18.59	Female	Miao	Hunan	No	No	No	No	No
O10	66-89	71	19.49	Male	Miao	Hunan	No	No	No	Yes	Yes
O11	66-89	71	21.48	Female	Miao	Hunan	No	No	No	No	No
O12	66-89	71	21.33	Male	Miao	Hunan	No	No	No	No	No
O13	66-89	72	23.34	Female	Han	Guangxi	No	No	No	No	No
O14	66-89	72	18.92	Female	Han	Guangxi	No	No	No	No	No
O15	66-89	72	20.08	Female	Han	Guangxi	No	No	No	No	No
O16	66-89	72	22.89	Male	Miao	Hunan	No	No	No	Yes	Yes
O17	66-89	72	22.58	Male	Miao	Hunan	No	No	No	No	Yes
O18	66-89	73	19.72	Female	Han	Guangxi	No	No	No	No	No
O19	66-89	73	20.76	Male	Han	Guangxi	No	No	No	No	No
O20	66-89	74	18.67	Female	Han	Guangxi	No	No	No	No	No
O21	66-89	74	18.73	Female	Miao	Hunan	No	No	No	No	No
O22	66-89	74	21.56	Male	Miao	Hunan	No	No	No	Yes	Yes
O23	66-89	75	20.2	Male	Han	Guangxi	No	No	No	No	No
O24	66-89	75	19.11	Female	Han	Guangxi	No	No	No	No	No
O25	66-89	75	19.49	Male	Miao	Hunan	Yes	No	No	No	No
O26	66-89	76	21.45	Female	Han	Guangxi	No	No	No	No	No
O27	66-89	79	20.7	Male	Han	Guangxi	No	No	No	No	Yes
O28	66-89	79	20	Female	Miao	Hunan	No	No	No	No	No
O29	66-89	80	19.02	Female	Miao	Hunan	No	No	No	No	No
O30	66-89	80	19.38	Male	Miao	Hunan	No	No	No	No	Yes
O31	66-89	81	20.03	Male	Miao	Hunan	No	No	No	No	No
O32	66-89	82	20.2	Male	Miao	Hunan	No	No	No	Yes	Yes
O33	66-89	83	19.98	Female	Miao	Hunan	Yes	No	No	No	No
O34	66-89	84	17.48	Female	Han	Guangxi	No	No	No	No	No
O35	66-89	85	21.11	Female	Miao	Hunan	No	No	No	No	No
O36	66-89	85	22.04	Male	Miao	Hunan	No	No	No	No	No
O37	66-89	85	22.96	Female	Miao	Hunan	Yes	No	No	No	No
O38	66-89	86	21.83	Male	Miao	Hunan	No	No	No	Yes	No
O39	66-89	89	20.2	Male	Miao	Hunan	No	No	No	No	No
C1	100-112	100	19.17	Female	Han	Guangxi	No	No	No	No	No
C2	100-112	100	19.56	Female	Han	Guangxi	No	No	No	No	No
C3	100-112	100	18.78	Male	Han	Guangxi	No	No	No	Yes	Yes
C4	100-112	100	20.54	Female	Miao	Hunan	No	No	No	Yes	No
C5	100-112	100	20.78	Male	Miao	Hunan	No	No	No	No	Yes
C6	100-112	100	18.37	Male	Han	Hunan	No	No	No	No	No
C7	100-112	100	15.56	Female	Han	Guangxi	No	No	No	No	No
C8	100-112	100	17.78	Female	Han	Guangxi	Yes	No	No	No	Yes
C9	100-112	100	15.56	Female	Han	Guangxi	No	No	No	No	No
C10	100-112	100	18.37	Male	Han	Guangxi	No	No	No	No	No
C11	100-112	100	16.65	Female	Han	Guangxi	No	No	No	No	No
C12	100-112	100	15.56	Female	Han	Guangxi	No	No	No	No	No
C13	100-112	100	17.58	Female	Miao	Hunan	No	No	No	No	No
C14	100-112	100	24.02	Male	Han	Sichuan	No	No	No	No	No
C15	100-112	100	15.61	Male	Han	Guangxi	No	No	No	Yes	Yes
C16	100-112	100	15.9	Female	Han	Sichuan	Yes	No	No	No	No
C17	100-112	100	15.31	Female	Han	Sichuan	No	No	No	No	No
C18	100-112	100	18.15	Female	Han	Sichuan	No	No	No	No	No
C19	100-112	100	22.93	Male	Han	Sichuan	No	No	No	No	Yes
C20	100-112	100	19.71	Female	Han	Sichuan	No	No	No	No	No
C21	100-112	100	21.73	Male	Han	Sichuan	No	No	No	Yes	No
C22	100-112	100	18.58	Female	Han	Sichuan	Yes	No	No	No	No
C23	100-112	100	16.64	Female	Han	Sichuan	No	No	No	No	No
C24	100-112	100	16.25	Female	Li	Hainan	No	No	No	No	No
C25	100-112	100	12.68	Female	Han	Hainan	No	No	No	No	No
C26	100-112	100	18.78	Male	Li	Hainan	No	No	No	Yes	No
C27	100-112	100	14.95	Female	Han	Hainan	No	No	No	No	No
C28	100-112	100	15.31	Female	Li	Hainan	No	No	No	Yes	No
C29	100-112	100	20.01	Female	Han	Hainan	Yes	No	No	No	Yes
C30	100-112	100	19.79	Female	Miao	Hainan	No	No	No	No	No
C31	100-112	101	20.55	Male	Han	Guangxi	No	No	No	Yes	No
C32	100-112	101	18.03	Male	Miao	Hunan	No	No	No	No	No
C33	100-112	101	15.56	Female	Han	Hunan	No	No	No	No	No
C34	100-112	101	15.56	Female	Han	Guangxi	No	No	No	No	No
C35	100-112	101	23.78	Female	Han	Hunan	No	No	No	No	No
C36	100-112	101	17.86	Female	Miao	Hunan	No	No	No	No	No
C37	100-112	101	15.56	Female	Han	Guangxi	No	No	No	No	No
C38	100-112	101	19.53	Female	Miao	Hunan	No	No	No	No	No
C39	100-112	101	20.48	Female	Han	Sichuan	No	No	No	No	No
C40	100-112	101	18.77	Female	Yao	Guangxi	No	No	No	Yes	No
C41	100-112	101	21.48	Male	Han	Sichuan	No	No	No	No	Yes
C42	100-112	101	16.86	Male	Han	Sichuan	No	No	No	No	Yes
C43	100-112	101	14.08	Female	Yao	Guangxi	No	No	No	No	Yes
C44	100-112	101	20.04	Male	Han	Sichuan	No	No	No	Yes	Yes
C45	100-112	101	15.29	Female	Yao	Guangxi	No	No	No	No	No
C46	100-112	101	16.77	Male	Han	Hainan	No	No	No	No	Yes
C47	100-112	101	22.32	Male	Han	Sichuan	Yes	No	No	Yes	Yes
C48	100-112	101	15.27	Female	Han	Hainan	No	No	No	No	Yes
C49	100-112	101	21.94	Female	Han	Sichuan	No	No	No	No	No
C50	100-112	101	17.27	Female	Han	Sichuan	Yes	No	No	No	No
C51	100-112	101	23.07	Female	Han	Sichuan	Yes	No	No	No	No
C52	100-112	101	20.72	Female	Li	Hainan	No	No	No	No	No
C53	100-112	102	20.41	Female	Han	Guangxi	No	No	No	No	No
C54	100-112	102	16.65	Female	Han	Hunan	No	No	No	No	No
C55	100-112	102	20	Female	Han	Hunan	Yes	No	No	No	No
C56	100-112	102	16.65	Female	Miao	Hunan	No	No	No	No	No
C57	100-112	102	18.9	Female	Han	Hunan	Yes	No	No	No	No
C58	100-112	102	19.02	Female	Han	Hunan	Yes	No	No	Yes	No
C59	100-112	102	19.53	Male	Han	Hunan	No	No	No	Yes	No
C60	100-112	102	17.78	Female	Han	Guangxi	No	No	No	No	No
C61	100-112	102	20.57	Female	Han	Sichuan	No	No	No	No	No
C62	100-112	102	14.95	Female	Han	Guangxi	No	No	No	No	No
C63	100-112	102	20.54	Female	Han	Sichuan	No	No	No	No	No
C64	100-112	102	16.57	Female	Han	Guangxi	No	No	No	No	No
C65	100-112	102	18.18	Female	Han	Sichuan	No	No	No	Yes	No
C66	100-112	102	21.09	Female	Han	Sichuan	No	No	No	No	No
C67	100-112	102	17.23	Male	Li	Hainan	No	No	No	No	No
C68	100-112	102	17.52	Male	Li	Hainan	No	No	No	Yes	Yes
C69	100-112	102	19.95	Female	Han	Sichuan	No	No	No	No	No
C70	100-112	102	20.64	Female	Zhuang	Guangxi	No	No	No	No	No
C71	100-112	102	16.28	Female	Han	Sichuan	No	No	No	No	No
C72	100-112	102	18.9	Female	Han	Hainan	No	No	No	No	No
C73	100-112	102	20	Female	Li	Hainan	No	No	No	No	No
C74	100-112	102	25.89	Female	Han	Sichuan	No	No	No	No	Yes
C75	100-112	102	20.34	Male	Han	Sichuan	No	No	No	No	No
C76	100-112	102	21.99	Male	Han	Sichuan	No	No	No	Yes	Yes
C77	100-112	102	25.68	Female	Han	Hainan	No	No	No	No	No
C78	100-112	103	19.02	Female	Han	Guangxi	No	No	No	No	No
C79	100-112	103	18.07	Female	Han	Guangxi	No	No	No	No	No
C80	100-112	103	20.05	Male	Han	Guangxi	No	No	No	No	Yes
C81	100-112	103	20.54	Female	Miao	Hunan	No	No	No	No	No
C82	100-112	103	17.78	Female	Han	Hunan	No	No	No	No	No
C83	100-112	103	20.54	Female	Han	Hunan	No	No	No	No	No
C84	100-112	103	19.03	Male	Han	Hunan	No	No	No	No	No
C85	100-112	103	17.96	Female	Han	Sichuan	No	No	No	No	No
C86	100-112	103	19.71	Female	Han	Sichuan	No	No	No	No	No
C87	100-112	103	20.03	Female	Han	Sichuan	No	No	No	No	No
C88	100-112	103	17.53	Female	Han	Guangxi	Yes	No	No	No	No
C89	100-112	103	17.33	Female	Han	Sichuan	No	No	No	Yes	Yes
C90	100-112	103	13.38	Male	Han	Guangxi	No	No	No	No	Yes
C91	100-112	103	18.81	Female	Yao	Guangxi	No	No	No	No	No
C92	100-112	103	23.98	Female	Zhuang	Guangxi	No	No	No	No	No
C93	100-112	103	19.14	Female	Li	Hainan	No	No	No	No	No
C94	100-112	103	18.68	Female	Han	Sichuan	No	No	No	No	No
C95	100-112	103	21.74	Female	Han	Sichuan	No	No	No	No	No
C96	100-112	103	23.18	Male	Han	Sichuan	No	No	No	No	No
C97	100-112	103	21.11	Female	Li	Hainan	No	No	No	No	No
C98	100-112	104	20.03	Female	Han	Hunan	No	No	No	No	No
C99	100-112	104	16.02	Female	Miao	Hunan	No	No	No	No	No
C100	100-112	104	21.57	Female	Han	Sichuan	No	No	No	No	No
C101	100-112	104	18.28	Male	Han	Hainan	No	No	No	Yes	No
C102	100-112	105	15.56	Female	Han	Guangxi	No	No	No	No	No
C103	100-112	105	19.52	Male	Han	Guangxi	No	No	No	No	No
C104	100-112	105	17.02	Female	Li	Hainan	No	No	No	No	Yes
C105	100-112	105	20.57	Female	Han	Hainan	No	No	No	No	No
C106	100-112	106	17.3	Male	Miao	Hunan	No	No	No	No	No
C107	100-112	106	24.44	Male	Han	Guangxi	No	No	No	No	No
C108	100-112	107	21.4	Female	Han	Guangxi	No	No	No	No	No
C109	100-112	108	19.02	Female	Miao	Hunan	No	No	No	No	No
C110	100-112	108	17.36	Female	Han	Hunan	No	No	No	No	No
C111	100-112	108	26.73	Female	Li	Hainan	No	No	No	No	No
C112	100-112	110	24.68	Female	Han	Sichuan	No	No	No	Yes	No
C113	100-112	112	17.95	Female	Miao	Hainan	No	No	No	No	No
